# Supplementary material for: Genome-Wide Association Study for Body Conformation Traits in Kazakh Fat-Tailed Coarse-Wool Sheep
Source: Genes (Basel). 2025 Aug 29;16(9):1023. doi: 10.3390/genes16091023 (PMC12469880; doi:10.3390/genes16091023)
Supplement: Supplementary file 1 [file genes-16-01023-s001.zip]

Archive with 2 entries (2 files):
- Supplementary material.pdf
- Supplementary Table.xlsx
