# Supplementary material for: Genome-Wide Association Study for Body Conformation Traits in Kazakh Fat-Tailed Coarse-Wool Sheep
Source: Genes (Basel). 2025 Aug 29;16(9):1023. doi: 10.3390/genes16091023 (PMC12469880; doi:10.3390/genes16091023)
Supplement: Supplementary file 1 [file genes-16-01023-s001.zip › Supplementary Table.xlsx]

## Sheet: Table S1
Table S1.SNPs and candidate genes revealed by GWAS.
Trait	CHR	SNP	Candidate gene ID	Position	Substitution	P - value	Association level
LW	16	s23127.1		76549240	T>C	5.46505e-07	Suggestive
LW	6	OAR6_56152225.1		56152225	T>C	4.29514e-06	Suggestive
LW	11	s21716.1		65645819	G>A	1.98753e-05
LW	2	s70384.1		76915552	C>G	4.2049e-05
LW	26	s11943.1		15328092	G>A	5.05745e-05
LW	5	OAR5_80953884.1	VCAN	80953884	G>A	5.34153e-05
LW	19	s27583.1		36176011	T>C	5.40306e-05
LW	15	OAR15_2886961.1		2886961	C>T	6.49644e-05
LW	18	OAR18_26938520.1		26938520	C>T	9.21079e-05
LW	11	s31666.1		6016155	A>G	9.24277e-05
LW	16	s07191.1		76242527	C>T	0.000150926
LW	4	s50871.1		112322808	G>A	0.000162711
LW	3	OAR3_68372978.1		68372978	G>A	0.00016435
LW	9	OAR9_21376164.1		21376164	T>C	0.000200178
LW	3	OAR3_73668427.1		73668427	G>A	0.000228403
LW	1	OAR1_289662404.1		289662404	T>C	0.000239963
LW	19	OAR19_10328790.1		10328790	G>A	0.000269803
LW	4	OAR4_82516165.1		82516165	C>A	0.000270597
LW	1	OAR1_91885689.1		91885689	T>C	0.000336671
LW	26	s10967.1		15386550	G>A	0.000362065
LW	22	OAR22_28251375.1		28251375	G>A	0.000370431
LW	1	OAR1_52263906.1		52263906	G>A	0.000373938
LW	8	OAR8_5620935.1		5620935	C>T	0.000383182
LW	3	s38092.1		97726864	G>A	0.000410516
LW	3	OAR3_131251690.1		131251690	T>G	0.000457716
LW	16	s32604.1		70650782	T>C	0.000500674
LW	24	s57487.1		4890245	G>T	0.000511746
LW	6	OAR6_36141872.1		36141872	G>A	0.000523854
LW	2	OAR2_86070205.1		86070205	G>A	0.000549009
LW	6	OAR6_49522794.1		49522794	G>A	0.000557563
LW	6	OAR6_44210019.1		44210019	C>A	0.000582114
LW	18	s47566.1		57992678	C>T	0.000625005
LW	2	OAR2_192444626.1		192444626	G>T	0.000630394
LW	17	OAR17_39868512.1		39868512	G>A	0.000634864
LW	22	s22410.1		30306921	A>G	0.0006785
LW	3	OAR3_36221107.1		36221107	A>G	0.000701293
LW	2	OAR2_156571739.1		156571739	A>G	0.000713535
LW	5	OAR5_109920046.1		109920046	G>A	0.000717546
LW	2	OAR2_155018930.1		155018930	G>A	0.000720562
LW	22	OAR22_34620231.1		34620231	G>A	0.00074666
LW	2	OAR2_235067897.1		235067897	C>T	0.00074944
LW	4	OAR4_28708395.1		28708395	G>A	0.000789661
LW	24	s28866.1		37484766	A>C	0.000807049
LW	2	OAR2_97088009.1		97088009	G>A	0.000844918
LW	3	OAR3_45905654.1		45905654	A>G	0.000854576
LW	19	s16264.1		18118932	G>A	0.000873264
LW	5	s31200.1		3000495	G>T	0.000874868
LW	1	OAR1_227237871.1		227237871	A>G	0.000911987
LW	16	OAR16_22056927.1		22056927	T>C	0.000916939
LW	21	OAR21_4448321.1		4448321	A>G	0.000922868
WH	8	s58409.1		43683613	A>G	1.89765e-07	Suggestive
WH	1	s28234.1		117832508	A>G	1.82864e-05
WH	2	OAR2_76494623.1		76494623	A>G	4.58718e-05
WH	3	OAR3_168053791_X.1		168053791	G>A	7.92139e-05
WH	1	OAR1_153401950.1		153401950	C>A	0.000126424
WH	6	s01688.1		100588031	A>G	0.000135812
WH	14	s39210.1		6455910	G>A	0.000136658
WH	20	OAR20_5418872_X.1		5418872	A>G	0.000145978
WH	3	OAR3_121173820.1		121173820	T>C	0.000159031
WH	1	OAR1_279238530.1		279238530	G>A	0.000164019
WH	22	OAR22_10980712_X.1		10980713	T>G	0.000168707
WH	19	OAR19_17900413.1		17900413	A>G	0.000197294
WH	22	OAR22_39413622.1		39413622	G>T	0.000225078
WH	6	OAR6_74683763.1		74683763	G>A	0.000360411
WH	3	s13014.1		81143853	G>T	0.000376297
WH	3	OAR3_132229529_X.1		132229530	T>C	0.000380109
WH	2	OAR2_41095256.1		41095256	C>T	0.000472624
WH	4	OAR4_96900360.1		96900360	G>A	0.000499244
WH	17	OAR17_40570762.1		40570762	G>T	0.00051987
WH	2	OAR2_111529610.1	NEK1	111529610	A>G	0.000524402
WH	5	s63847.1		69249308	A>G	0.000529574
WH	3	s44186.1		59530565	T>G	0.000537026
WH	2	s72772.1		21643999	T>C	0.000553878
WH	15	s54041.1		66258226	C>T	0.000575623
WH	2	OAR2_73744625.1		73744625	A>C	0.000575737
WH	17	OAR17_27502170.1		27502170	T>C	0.000591724
WH	1	OAR1_6316082.1		6316082	A>G	0.000606649
WH	11	s48770.1		14439392	G>T	0.000620412
WH	22	s19044.1		44544389	C>A	0.00063287
WH	13	s49832.1		70381696	G>A	0.000639531
WH	1	OAR1_14544239.1		14544239	G>A	0.000662666
WH	15	OAR15_73013717.1		73013717	G>T	0.00068807
WH	3	OAR3_73718195.1		73718195	T>C	0.000700659
WH	14	s50401.1		48213628	C>T	0.000704195
WH	23	OAR23_57018591_X.1		57018592	C>T	0.000718751
WH	1	OAR1_275535522.1		275535522	C>T	0.000724245
WH	2	OAR2_115887353.1		115887353	C>T	0.000735461
WH	8	OAR8_82601774.1		82601774	C>T	0.000800244
WH	7	OAR7_37429300.1		37429300	A>G	0.000956164
WH	13	OAR13_82845711.1		82845711	T>C	0.000969147
WH	3	s66997.1		171719274	G>A	0.000981502
WH	23	s40890.1		31877152	T>C	0.000997646
WH	25	s07483.1		4290069	G>A	0.00100266
WH	3	OAR3_155103999.1		155103999	C>T	0.00100982
WH	2	OAR2_136829735.1		136829735	G>T	0.00101391
WH	9	OAR9_76409786.1		76409786	G>T	0.00103492
WH	5	OAR5_97644679.1		97644679	A>G	0.00103542
WH	6	OAR6_110370391.1		110370391	G>A	0.00106853
WH	26	OAR26_27679920.1	NRG1	27679920	G>A	0.00107135
WH	3	OAR3_172397784.1		172397784	T>C	0.00107162
RH	8	s58409.1		43683613	A>G	1.35151e-06	Suggestive
RH	1	OAR1_279238530.1		279238530	G>A	4.00616e-05
RH	1	s28234.1		117832508	A>G	6.16692e-05
RH	20	OAR20_5418872_X.1		5418872	A>G	0.000120189
RH	22	OAR22_10980712_X.1		10980713	T>G	0.000143529
RH	19	OAR19_17900413.1		17900413	A>G	0.000146315
RH	5	s63847.1		69249308	A>G	0.00017148
RH	22	OAR22_39413622.1		39413622	G>T	0.000178014
RH	15	s54041.1		66258226	C>T	0.000203565
RH	3	OAR3_132229529_X.1		132229530	T>C	0.000209952
RH	2	OAR2_76494623.1		76494623	A>G	0.000217893
RH	3	OAR3_121173820.1		121173820	T>C	0.000222507
RH	4	OAR4_96900360.1		96900360	G>A	0.000222978
RH	5	OAR5_84834486.1		84834486	T>C	0.000252283
RH	1	OAR1_153401950.1		153401950	C>A	0.00025568
RH	18	s12482.1		1036182	A>G	0.000262057
RH	14	s39210.1		6455910	G>A	0.000274948
RH	9	s27135.1		67366454	C>T	0.000288687
RH	25	s37560.1		17126515	G>A	0.000309904
RH	6	s01688.1		100588031	A>G	0.000333535
RH	6	OAR6_74683763.1		74683763	G>A	0.000340475
RH	11	s48770.1		14439392	G>T	0.000363791
RH	3	OAR3_168053791_X.1		168053791	G>A	0.000406849
RH	2	OAR2_111529610.1	NEK1	111529610	A>G	0.000483427
RH	2	s72772.1		21643999	T>C	0.000485149
RH	25	s54500.1		40587970	G>A	0.000517516
RH	6	OAR6_110370391.1		110370391	G>A	0.000560625
RH	7	OAR7_37429300.1		37429300	A>G	0.000595328
RH	15	OAR15_73013717.1		73013717	G>T	0.000671761
RH	25	OAR25_23952634.1		23952634	G>A	0.000690521
RH	1	OAR1_6316082.1		6316082	A>G	0.000703503
RH	13	OAR13_51134025_X.1		51134026	C>A	0.0007995
RH	2	OAR2_41095256.1		41095256	C>T	0.000805628
RH	8	OAR8_82601774.1		82601774	C>T	0.000813273
RH	17	OAR17_40570762.1		40570762	G>T	0.000844094
RH	5	OAR5_31762481.1		31762481	C>T	0.000857382
RH	12	s62344.1		32086133	G>T	0.000889565
RH	1	OAR1_275535522.1		275535522	C>T	0.000891908
RH	2	OAR2_73744625.1		73744625	A>C	0.000902701
RH	23	OAR23_57018591_X.1		57018592	C>T	0.000928156
RH	2	OAR2_115887353.1		115887353	C>T	0.000928312
RH	3	OAR3_73718195.1		73718195	T>C	0.000930876
RH	14	s74947.1		33957056	G>A	0.000931491
RH	3	s66997.1		171719274	G>A	0.000943723
RH	19	OAR19_26977213.1		26977213	C>T	0.000960912
RH	3	OAR3_119560811.1		119560811	A>G	0.000975504
RH	3	OAR3_155103999.1		155103999	C>T	0.000998748
RH	7	OAR7_57640722.1		57640722	T>C	0.00101446
RH	13	s49832.1		70381696	G>A	0.00102253
RH	3	s44186.1		59530565	T>G	0.00103444
ChW	5	s08490.1		26313443	C>A	1.47354e-06	Suggestive
ChW	7	OAR7_6249823.1		6249823	T>C	4.37468e-05
ChW	1	OAR1_112480565.1		112480565	T>C	6.05573e-05
ChW	3	OAR3_100019044.1		100019044	A>G	6.93734e-05
ChW	2	s49598.1		176216641	T>C	7.92731e-05
ChW	20	OAR20_48903292.1		48903292	T>C	0.000112179
ChW	2	OAR2_27414981.1		27414981	C>T	0.000143385
ChW	8	s20573.1		39546716	T>C	0.000148844
ChW	25	s24247.1		28967998	T>C	0.00016203
ChW	16	OAR16_15258036.1		15258036	C>A	0.000180179
ChW	3	OAR3_197263301.1		197263301	T>G	0.000185765
ChW	6	s56396.1		42148650	G>A	0.000192429
ChW	10	OAR10_10720138.1		10720138	C>T	0.000248523
ChW	19	OAR19_17900413.1		17900413	A>G	0.000261809
ChW	18	s02430.1		67699964	A>G	0.00026408
ChW	19	s26347.1		2544269	T>G	0.000302897
ChW	8	s19382.1		75575599	G>A	0.000345265
ChW	1	OAR1_171725180.1		171725180	C>T	0.000349234
ChW	12	OAR12_54232039.1		54232039	G>T	0.000371062
ChW	3	OAR3_92189932.1		92189932	G>T	0.000375512
ChW	5	OAR5_105400771.1		105400771	A>G	0.000428369
ChW	1	OAR1_238449743.1		238449743	G>A	0.000469828
ChW	4	s21532.1		123361539	C>T	0.000474438
ChW	3	OAR3_9618077.1		9618077	C>T	0.000489016
ChW	12	s49565.1		61344433	T>C	0.000491092
ChW	12	s25829.1		21960781	G>A	0.000493858
ChW	10	s13362.1		21027260	C>T	0.000512497
ChW	3	OAR3_56021384.1		56021384	C>T	0.000536792
ChW	11	s20095.1		42790847	C>T	0.000541332
ChW	3	OAR3_99984882.1		99984882	T>C	0.000546533
ChW	1	s21653.1		62208177	A>G	0.000568846
ChW	25	s15682.1		44157177	C>T	0.000642339
ChW	6	OAR6_111082549.1		111082549	G>A	0.00069711
ChW	2	OAR2_111529610.1	NEK1	111529610	A>G	0.000717343
ChW	6	s21306.1		33301783	C>A	0.000722181
ChW	3	OAR3_73718195.1		73718195	T>C	0.000739117
ChW	5	s28872.1		12357871	T>G	0.000740558
ChW	20	OAR20_48995348.1		48995348	T>C	0.000741457
ChW	15	s74813.1		23937866	G>A	0.000763112
ChW	3	OAR3_182544365.1		182544365	T>C	0.000774868
ChW	6	s32682.1		116032946	G>A	0.000777006
ChW	12	OAR12_16086297.1		16086297	C>T	0.000792031
ChW	1	OAR1_165217240.1		165217240	A>G	0.000820678
ChW	12	OAR12_27942218.1		27942218	G>A	0.000937431
ChW	5	OAR5_29187097.1		29187097	G>C	0.000948101
ChW	4	OAR4_107955648.1		107955648	G>C	0.00103329
ChW	3	OAR3_100091418.1		100091418	T>C	0.00104937
ChW	3	OAR3_199445550.1		199445550	C>T	0.00107918
ChW	2	OAR2_207211541.1		207211541	C>T	0.00107996
ChW	1	OAR1_73950077.1		73950077	T>C	0.00110832
ChD	7	OAR7_22252106.1		22252106	C>T	2.14015e-05
ChD	21	s57410.1		24401145	T>C	3.17909e-05
ChD	6	OAR6_48565378.1		48565378	T>C	4.11137e-05
ChD	10	OAR10_21706545.1		21706545	G>A	6.25093e-05
ChD	4	OAR4_14832474.1		14832474	A>G	8.10495e-05
ChD	2	OAR2_187389326.1		187389326	T>C	8.76929e-05
ChD	6	s60943.1		113182998	C>T	0.000102146
ChD	2	OAR2_111529610.1	NEK1	111529610	A>G	0.000155606
ChD	6	s19659.1		115951848	G>A	0.000209056
ChD	2	s46322.1		130953296	G>A	0.000218879
ChD	1	OAR1_73739699.1		73739699	T>C	0.000222813
ChD	14	OAR14_62166201.1		62166201	T>C	0.000237302
ChD	10	s62220.1		92261592	T>C	0.000297325
ChD	12	OAR12_55542671.1		55542671	T>C	0.00031111
ChD	1	s73183.1		183520474	T>C	0.000359381
ChD	2	OAR2_3394232.1		3394232	C>T	0.000405909
ChD	1	s55284.1		49155469	A>G	0.000425094
ChD	8	s63025.1		74082193	A>G	0.000438819
ChD	26	s59786.1		39245821	G>A	0.000444301
ChD	23	OAR23_58319394.1		58319394	C>T	0.000445241
ChD	2	OAR2_93548584.1		93548584	G>A	0.000522438
ChD	4	s48822.1		60736833	C>T	0.000532588
ChD	11	OAR11_21269050_X.1		21269051	G>A	0.000546894
ChD	2	s33751.1		114641124	A>G	0.000566433
ChD	6	OAR6_41003295.1		41003295	C>A	0.000573765
ChD	16	OAR16_38040585.1		38040585	T>G	0.000617944
ChD	11	OAR11_13995527.1		13995527	T>G	0.00065836
ChD	2	OAR2_21091518_X.1		21091518	C>T	0.000660546
ChD	10	OAR10_79656324.1		79656324	A>G	0.000694856
ChD	6	OAR6_91640306.1		91640306	T>C	0.000700159
ChD	7	OAR7_6249823.1		6249823	T>C	0.0007171
ChD	1	OAR1_187032831.1		187032831	T>C	0.000736418
ChD	8	s72863.1		78283460	G>A	0.000754565
ChD	15	OAR15_16028147.1		16028147	A>G	0.000756156
ChD	10	OAR10_33680432.1		33680432	G>A	0.000785336
ChD	26	OAR26_10000233.1		10000233	A>G	0.000801157
ChD	6	OAR6_8343312.1		8343312	G>A	0.000805095
ChD	3	OAR3_138674916.1		138674916	G>A	0.0008584
ChD	26	OAR26_26819097.1	NRG1	26819097	C>T	0.000965703
ChD	15	s48392.1		46213063	G>A	0.000967826
ChD	18	s70500.1		4311825	A>G	0.00100275
ChD	3	s30189.1		41985954	T>G	0.00100613
ChD	25	OAR25_7794896.1		7794896	C>T	0.00100663
ChD	1	OAR1_187375309_X.1		187375310	G>A	0.00101773
ChD	5	OAR5_63804089.1		63804089	T>C	0.00111175
ChD	1	OAR1_295690549.1		295690549	T>C	0.00114383
ChD	3	OAR3_32101193.1		32101193	G>A	0.00115434
ChD	22	OAR22_45119416.1	ADAM12	45119416	C>T	0.00117904
ChD	8	OAR8_37910463_X.1		37910464	T>C	0.00119428
ChD	17	s46551.1		13111879	T>C	0.00120076
ChG	15	OAR15_70998725.1		70998725	G>C	8.16547e-05
ChG	16	s24799.1		39521076	C>A	0.000138728
ChG	16	OAR16_58482838.1		58482838	T>G	0.000141835
ChG	9	OAR9_71046473.1		71046473	G>A	0.000173403
ChG	8	OAR8_86445633.1		86445633	A>G	0.000176951
ChG	1	OAR1_206588453.1		206588453	A>C	0.000181346
ChG	25	s04999.1		39483194	T>C	0.000184171
ChG	8	OAR8_4455227.1		4455227	G>A	0.000184968
ChG	14	s75716.1		49409410	C>T	0.000193557
ChG	10	OAR10_54082645.1		54082645	G>A	0.000238841
ChG	19	s26347.1		2544269	T>G	0.000281791
ChG	25	s03069.1		39450114	C>T	0.000282494
ChG	3	OAR3_132229529_X.1		132229530	T>C	0.000330411
ChG	20	s20665.1		11160605	A>G	0.000342564
ChG	7	s51030.1		8547634	T>C	0.000347977
ChG	16	OAR16_25734534.1		25734534	C>T	0.000363035
ChG	3	OAR3_218425833.1		218425833	C>T	0.000400902
ChG	5	OAR5_80953884.1	VCAN	80953884	G>A	0.000433227
ChG	21	s62525.1		19837925	G>A	0.000457921
ChG	21	OAR21_33643849.1		33643849	A>G	0.000468176
ChG	8	OAR8_56293695.1		56293695	C>T	0.000468349
ChG	9	s05734.1		99942992	T>C	0.000518397
ChG	24	s24253.1		38279442	A>G	0.000519263
ChG	1	OAR1_238252235.1		238252235	G>A	0.000588106
ChG	23	OAR23_47583289.1		47583289	T>G	0.000673221
ChG	8	OAR8_93754813.1		93754813	T>C	0.000682555
ChG	13	OAR13_82845711.1		82845711	T>C	0.00073211
ChG	2	OAR2_187389326.1		187389326	T>C	0.000775839
ChG	19	s23150.1		46613114	G>A	0.000788028
ChG	3	s68447.1		151077904	A>G	0.000795741
ChG	15	OAR15_73013717.1		73013717	G>T	0.000813606
ChG	17	OAR17_28312619.1		28312619	G>T	0.000827586
ChG	2	OAR2_15869017.1		15869017	A>G	0.000829669
ChG	13	OAR13_43362100.1		43362100	A>G	0.00088185
ChG	25	OAR25_15569452.1		15569452	A>G	0.000893948
ChG	23	s34375.1		61022080	A>G	0.000915281
ChG	2	OAR2_26198532.1		26198532	G>A	0.000918669
ChG	3	s18744.1		126614957	A>G	0.00093828
ChG	16	OAR16_58537203.1		58537203	G>A	0.000948708
ChG	2	OAR2_97088009.1		97088009	G>A	0.000958999
ChG	4	s59668.1		105878295	T>C	0.0010041
ChG	9	OAR9_47437080.1		47437080	C>T	0.00101388
ChG	19	s72304.1		55486667	G>A	0.00102834
ChG	4	OAR4_39690394.1		39690394	A>C	0.00103037
ChG	1	OAR1_71579102.1		71579102	A>G	0.00104169
ChG	26	OAR26_24584502.1		24584502	G>A	0.00106971
ChG	14	OAR14_20304163.1		20304163	C>T	0.00108464
ChG	9	OAR9_56303061.1		56303061	G>T	0.00110348
ChG	17	OAR17_28060601.1		28060601	A>G	0.00111933
ChG	3	s25774.1		15327938	A>G	0.00111952
OL	14	s22731.1		34622854	T>C	9.31133e-06	Suggestive
OL	6	s56396.1		42148650	G>A	1.35787e-05
OL	13	s01007.1		11038767	A>G	2.19544e-05
OL	15	s11183.1		64415980	C>T	3.99926e-05
OL	10	s09989.1		80882113	G>A	4.47564e-05
OL	7	OAR7_64854028.1		64854028	T>C	0.000129452
OL	15	s27911.1		78894748	A>C	0.000138714
OL	2	OAR2_109077361.1		109077361	G>A	0.000171315
OL	20	OAR20_15583667.1		15583667	T>C	0.000174057
OL	16	s27582.1		24254472	T>G	0.000181102
OL	9	s49790.1		48114096	A>G	0.000224178
OL	3	s32978.1		7077283	A>G	0.000224512
OL	3	OAR3_117378944.1		117378944	A>G	0.000227738
OL	25	s62364.1		4980177	G>A	0.000247096
OL	5	OAR5_53247552.1		53247552	G>T	0.000269807
OL	9	OAR9_96221943.1		96221943	C>T	0.000271257
OL	17	OAR17_26783745.1		26783745	A>G	0.000272051
OL	3	OAR3_41590104.1		41590104	A>G	0.000289375
OL	1	OAR1_53075335.1		53075335	C>A	0.000317024
OL	1	OAR1_16852861.1		16852861	C>T	0.000327528
OL	3	OAR3_211011949.1		211011949	A>G	0.000331815
OL	7	s69850.1		92646074	G>A	0.000336191
OL	13	OAR13_60855392.1		60855392	A>G	0.00034763
OL	4	OAR4_38801403.1		38801403	A>G	0.000351054
OL	3	OAR3_28796963.1		28796963	G>A	0.000369037
OL	14	OAR14_37174901.1		37174901	A>G	0.000402217
OL	19	s45588.1		19170418	T>C	0.00040296
OL	4	OAR4_15273678.1		15273678	G>A	0.000465246
OL	1	s52380.1		272508440	A>G	0.000484656
OL	9	s14849.1		9956392	T>C	0.000514835
OL	5	DU206996_498.1		36721178	A>C	0.000550291
OL	8	s36836.1		89006566	T>C	0.000551087
OL	20	OAR20_2530893.1		2530893	G>A	0.000555785
OL	1	OAR1_187032831.1		187032831	T>C	0.00060129
OL	3	OAR3_144093720.1		144093720	C>T	0.000612619
OL	1	OAR1_295631193.1		295631193	A>G	0.000662756
OL	14	OAR14_49106586.1		49106586	T>G	0.000682287
OL	8	s19382.1		75575599	G>A	0.000714488
OL	4	OAR4_41817040.1		41817040	T>C	0.000736937
OL	1	OAR1_13790348.1		13790348	G>T	0.000744637
OL	5	s62871.1		18794095	G>A	0.000769199
OL	3	OAR3_218236190.1		218236190	C>T	0.000787526
OL	20	OAR20_26317149.1		26317149	C>T	0.000791186
OL	2	OAR2_226513061.1		226513061	A>G	0.000844325
OL	4	OAR4_63737955.1		63737955	C>T	0.000894895
OL	5	OAR5_25743855.1		25743855	G>T	0.000903699
OL	20	s04543.1		19897191	G>A	0.000904099
OL	20	OAR20_48903292.1		48903292	T>C	0.000904504
OL	8	OAR8_74634115.1		74634115	G>A	0.000925921
OL	12	OAR12_1565631.1		1565631	G>A	0.000933325
HW	9	OAR9_18087803.1		18087803	T>C	9.48317e-06	Suggestive
HW	2	OAR2_255166004.1		255166004	A>G	2.76527e-05
HW	3	OAR3_103191103.1		103191103	G>A	5.534e-05
HW	6	OAR6_6254316.1		6254316	T>C	0.000100307
HW	9	OAR9_85325486.1		85325486	C>A	0.000152189
HW	6	s56396.1		42148650	G>A	0.000225801
HW	6	OAR6_24313818.1		24313818	G>A	0.000237135
HW	3	s71169.1		138413838	T>G	0.000243023
HW	17	OAR17_48387667.1		48387667	T>C	0.000251117
HW	3	OAR3_133920652.1		133920652	A>G	0.000266497
HW	9	OAR9_86134472.1		86134472	C>T	0.00026753
HW	3	OAR3_66243137.1		66243137	T>C	0.000278431
HW	18	DU410105_528.1		30273334	C>T	0.000287805
HW	8	s66203.1		68032203	T>C	0.000317501
HW	2	OAR2_214190227.1	ERBB4	214190227	A>G	0.000326435
HW	3	s48336.1		216103324	G>A	0.000344185
HW	26	OAR26_28236209.1		28236209	T>C	0.000372096
HW	9	OAR9_87254951.1	RUNX1T1	87254951	C>T	0.00045016
HW	26	s48083.1		4479642	C>T	0.000458017
HW	9	OAR9_55350197.1		55350197	A>G	0.000475098
HW	1	OAR1_264353523.1		264353523	C>T	0.000480743
HW	5	OAR5_102653257.1		102653257	C>T	0.000529589
HW	12	OAR12_34517575.1		34517575	C>T	0.000536481
HW	2	OAR2_135459460.1		135459460	A>G	0.000543567
HW	25	OAR25_18668151.1		18668151	T>A	0.000570208
HW	26	OAR26_23522704.1		23522704	A>G	0.000600155
HW	4	OAR4_8704976.1		8704976	C>A	0.000620814
HW	15	s45623.1		15307770	C>T	0.000641317
HW	15	OAR15_3366364.1		3366364	T>G	0.000662157
HW	3	OAR3_64474656.1		64474656	G>T	0.000672922
HW	25	s04355.1		42182796	A>C	0.000674558
HW	1	OAR1_185857094.1		185857094	T>C	0.000737472
HW	10	s74858.1		22091018	C>T	0.000745378
HW	15	s20239.1		79879579	A>G	0.000747338
HW	13	s64482.1		13912158	G>A	0.000755192
HW	20	OAR20_48903292.1		48903292	T>C	0.000758427
HW	9	OAR9_98171652.1		98171652	A>G	0.00076674
HW	1	OAR1_143114251.1		143114251	C>T	0.000766742
HW	1	OAR1_112480565.1		112480565	T>C	0.000775941
HW	4	DU301854_372.1		25119971	G>A	0.00078265
HW	15	OAR15_49006492.1		49006492	C>T	0.000794749
HW	10	OAR10_60368154.1		60368154	T>G	0.000826695
HW	8	OAR8_38545646.1		38545646	A>C	0.000838455
HW	10	OAR10_22894018.1		22894018	T>C	0.000846916
HW	6	OAR6_95747460.1		95747460	A>C	0.000852172
HW	2	s67874.1		111986760	A>C	0.000856246
HW	3	OAR3_103153461.1		103153461	G>A	0.000856372
HW	4	OAR4_1190172.1		1190172	C>G	0.000879068
HW	8	OAR8_49696220.1		49696220	G>A	0.000888302
HW	20	s53672.1		53076573	C>T	0.000889691
CBC	10	OAR10_1168444.1		1168444	T>C	2.57404e-06	Suggestive
CBC	11	s38878.1		51617729	C>T	2.18096e-05
CBC	1	s32748.1		281957070	A>G	2.44879e-05
CBC	20	OAR20_46971052.1		46971052	G>A	5.9503e-05
CBC	6	OAR6_56169502.1		56169502	A>G	0.000111518
CBC	6	OAR6_57251153.1		57251153	T>C	0.000159176
CBC	5	OAR5_99429975.1		99429975	G>T	0.000176804
CBC	14	s39747.1		24648066	G>A	0.000192755
CBC	6	s40686.1		115489563	A>G	0.000202075
CBC	15	s31340.1		78613890	A>C	0.000204274
CBC	4	OAR4_56284966.1		56284966	A>C	0.00020835
CBC	1	s40188.1		233165928	C>T	0.000215386
CBC	3	OAR3_232125965.1		232125965	T>G	0.000218913
CBC	5	OAR5_84834486.1		84834486	T>C	0.000234814
CBC	9	OAR9_20986984.1		20986984	C>T	0.000274182
CBC	14	OAR14_21336208.1		21336208	G>A	0.000281082
CBC	3	OAR3_182544365.1		182544365	T>C	0.000345313
CBC	25	s15000.1		8439643	A>G	0.000355661
CBC	19	OAR19_48767816.1		48767816	A>C	0.000406619
CBC	21	s47353.1		34126538	T>C	0.000409054
CBC	17	OAR17_28060601.1		28060601	A>G	0.000424198
CBC	2	OAR2_111529610.1	NEK1	111529610	A>G	0.000443271
CBC	2	OAR2_190786460.1		190786460	G>A	0.000472244
CBC	12	OAR12_21275239.1		21275239	A>G	0.00047414
CBC	1	OAR1_165217240.1		165217240	A>G	0.000482558
CBC	19	s32394.1		42214858	A>G	0.000552474
CBC	9	OAR9_59741437.1		59741437	G>A	0.000567209
CBC	1	s27280.1		11071902	C>T	0.000581864
CBC	3	OAR3_165009241.1		165009241	C>T	0.000591671
CBC	2	OAR2_52521475_X.1		52521475	C>T	0.000601316
CBC	26	OAR26_4958810.1		4958810	C>T	0.000604827
CBC	12	s69613.1		44362881	C>T	0.000651129
CBC	22	OAR22_31300872.1		31300872	C>T	0.000653921
CBC	7	DU403975_269.1		103026703	A>G	0.000655855
CBC	15	OAR15_4014110.1	PDGFD	4014110	G>A	0.000661351
CBC	4	s35690.1		124919515	A>G	0.000664293
CBC	3	OAR3_201945061.1		201945061	C>A	0.00069319
CBC	10	OAR10_3220394.1		3220394	A>G	0.00071879
CBC	12	OAR12_60231049.1		60231049	G>A	0.000723449
CBC	5	OAR5_104730370.1		104730370	G>A	0.000811275
CBC	11	s36067.1		57318256	G>T	0.000816695
CBC	15	OAR15_48669726.1		48669726	G>C	0.000829025
CBC	3	OAR3_164628822.1		164628822	T>C	0.000897464
CBC	23	OAR23_3266641.1		3266641	C>T	0.000899763
CBC	17	OAR17_30373243.1		30373243	T>C	0.0010229
CBC	16	OAR16_58482838.1		58482838	T>G	0.00105307
CBC	25	OAR25_30060524_X.1		30060525	C>T	0.0010835
CBC	2	OAR2_152054486.1		152054486	T>C	0.00108716
CBC	2	OAR2_88095342.1		88095342	T>C	0.00109063
CBC	2	OAR2_37954567.1		37954567	A>G	0.00109264

## Sheet: Table S2
Table S2. The KEGG pathway enrichment analysis of candidate genes
Category	Term	Count	%	P-value	Genes	List Total	Pop Hits	Pop Total	Fold Enrichment	Bonferroni	Benjamini	FDR
KEGG_PATHWAY	oas04012:ErbB signaling pathway	2	33.3333	0.0353322	ERBB4, NRG1	5	85	9496	44.6871	0.530178	0.3882	0.3882
KEGG_PATHWAY	oas01521:EGFR tyrosine kinase inhibitor resistance	2	33.3333	0.0369715	PDGFD, NRG1	5	89	9496	42.6787	0.546662	0.3882	0.3882
